# Supplementary material for: A Fast, Efficient and Easy to Implement Method to Purify Bacterial Pili From Lacticaseibacillus rhamnosus GG Based on Multimodal Chromatography
Source: Front Microbiol. 2020 Dec 18;11:609880. doi: 10.3389/fmicb.2020.609880 (PMC7775309; doi:10.3389/fmicb.2020.609880)
Supplement: Supplementary file 2 [file Table_1.XLSX]

## Sheet: Feuil1
Database 1	contaminants 20160129 (247 sequences)	#1	#Queries 747
Database 2	SwissProt 2019_11 (561,568 sequences)	Family	Member	Database	Accession (UniParc)	Description	Score	Mass	Num. of matches	Num. of significant matches	Num. of sequences	Num. of significant sequences	emPAI	Num. of unique sequences	Num. of significant unique sequences	Sequence coverage	pI
Database 3	Uniprot_LGG_UP000000955_20200205 (2,877 sequences)	1	1	Uniprot_LGG_UP000000955	UPI0001B5EA80	Oligopeptide ABC transporter substrate-binding protein	1437	66506	69	69	15	15	1.79	15	15	0.37	9.43
Type of search	MS/MS Ion Search	2	1	Uniprot_LGG_UP000000955	UPI0001B5E812	Oligopeptide ABC transporter substrate-binding protein	434	61183	21	21	9	9	0.87	9	9	0.24	9.59
Enzyme	Trypsin/P	FDR	0.022
Fixed modifications	Carboxymethyl (C)
Variable modifications	Oxidation (M)
Mass values	Monoisotopic	#2	#Queries 1639
Protein mass	Unrestricted	Family	Member	Database	Accession (UniParc)	Description	Score	Mass	Num. of matches	Num. of significant matches	Num. of sequences	Num. of significant sequences	emPAI	Num. of unique sequences	Num. of significant unique sequences	Sequence coverage	pI
Peptide mass tolerance	10 ppm	1	1	Uniprot_LGG_UP000000955	UPI00019F83CB	Peptide ABC transporter substrate-binding protein	7404	59480	262	262	41	41	19.32	41	41	0.67	9.51
Fragment mass tolerance	20 ppm	2	1	Uniprot_LGG_UP000000955	UPI0001B5EA6C	Peptide ABC transporter substrate-binding protein	722	60386	33	33	13	13	1.45	13	13	0.42	9.46
Max missed cleavages	2	3	1	Uniprot_LGG_UP000000955	UPI0001B5E812	Oligopeptide ABC transporter substrate-binding protein	704	61183	27	27	11	11	1.12	11	11	0.27	9.59
Instrument type	ESI-QUAD	4	1	Uniprot_LGG_UP000000955	UPI0001B5EA80	Oligopeptide ABC transporter substrate-binding protein	275	66506	14	14	6	6	0.55	6	6	0.13	9.43
Significance threshold p<	0.01	5	1	Uniprot_LGG_UP000000955	UPI000180AC04	D-alanyl-D-alanine carboxypeptidase	65	47016	3	3	2	2	0.19	2	2	0.05	9.52
Max. number of families	AUTO	FDR	0.0202
Ions score or expect cut-off	-1
Min. number of sig. unique sequences	2	#3	#Queries 1656
		Family	Member	Database	Accession (UniParc)		Score	Mass	Num. of matches	Num. of significant matches	Num. of sequences	Num. of significant sequences	emPAI	Num. of unique sequences	Num. of significant unique sequences	Sequence coverage	pI
		1	1	Uniprot_LGG_UP000000955	UPI0001B5E456	ABC transporter substrate-binding protein	5615	48327	233	233	33	33	40.89	33	33	0.75	9.53
		2	1	Uniprot_LGG_UP000000955	UPI000180AC04	D-alanyl-D-alanine carboxypeptidase	1865	47016	89	89	23	23	9.14	23	23	0.56	9.52
		3	1	Uniprot_LGG_UP000000955	UPI000180A589	Phosphoglycerate kinase	1015	42187	52	52	19	19	5.6	19	19	0.64	5.64
		4	1	Uniprot_LGG_UP000000955	UPI0001B5E918	ABC transporter substrate-binding protein	725	46608	31	31	11	11	1.69	11	11	0.38	9.63
		5	1	Uniprot_LGG_UP000000955	UPI00019F83CB	Peptide ABC transporter substrate-binding protein	68	59480	5	5	3	3	0.24	3	3	0.07	9.51
		FDR	0.0073
		#4	#Queries 779
		Family	Member	Database	Accession (UniParc)		Score	Mass	Num. of matches	Num. of significant matches	Num. of sequences	Num. of significant sequences	emPAI	Num. of unique sequences	Num. of significant unique sequences	Sequence coverage	pI
		1	1	Uniprot_LGG_UP000000955	UPI0001B5E68A	ABC transporter substrate binding component	2526	34554	89	89	15	15	6.03	15	15	0.71	9.77
		2	1	Uniprot_LGG_UP000000955	UPI000180AB3F	FMN-binding domain-containing protein	397	32726	23	23	5	5	0.9	5	5	0.2	9.47
		FDR	0.0508
