# Supplementary material for: A Fast, Efficient and Easy to Implement Method to Purify Bacterial Pili From Lacticaseibacillus rhamnosus GG Based on Multimodal Chromatography
Source: Front Microbiol. 2020 Dec 18;11:609880. doi: 10.3389/fmicb.2020.609880 (PMC7775309; doi:10.3389/fmicb.2020.609880)
Supplement: Supplementary file 3 [file Table_2.XLSX]

## Sheet: proteins
Row	User Flag	OK	Accession	Protein	MW [kDa]	pI	#Alt. Proteins	Scores	#Peptides	SC [%]	RMS90 [ppm]	Sequence
1		TRUE	UPI0001B5E4D6	status=active	96.7902	5.25924	1	417.3 (M.expect:0.0,M.score:417.3,M.siglimit:15.0)	6	10.838	6.21807	MTAKVARTGHLFAVLLILMSMLTGLVTSGSSVVTATDNIRPTYQTDANGTYPTNSWQVTGQQNVINQRGGDQVSGWDNNTIWNGDATDTTNSYLKFGDPNNPDYQIRKYAKETNTPGLYDVYLNVKGNKQQNVKPVDIVLVVDMSGSMESNRWGTNRAGAVRTGVKNFLTSIQNAGLGNYVNVGLIGFSSPGYIGGKSGYISVKLGKAGNASQQQAINGALSPRFQGGTYTQIGLRQGSAMLNADTSGNKKMMILLTDGVPTFSNEVINSEWINGTLYGTNFGSSRDEPGNTARLRWPYTDSSGHYIYDTWPATLGEAKIAKDSGNEVHALGIQLADDDHYMTKEKIRQNMQLITNSPDLYEDADSADAVEAYLNNQAKDIIKNFNTVTDGTITDPIGT…
2		TRUE	UPI0001B5E7B8	status=active	252.58	5.27932	1	100.7 (M.expect:0.0,M.score:100.7,M.siglimit:15.0)	2	1.32286	11.7767	MKKGRLILLLATGLISIGLWDSSGVVLAANKPQAGDIHLGGADGSSYRKLINSITFQYSNDAVVYDEGTDTFKIPIRFGSLESDGLDRYLEFGYSFNDALEGKIKRVVISPDGLVPAVITSLNKNREFARRWDGSDGKSVSHQLGGRADAVIYMQAHKIMPEDWIAVRMETNRIEGKHPIHPAFRSTRILEYNDFGPALNAKLLEAMKKKAIDDTAKDPKPVQEEVKEKVDPITVDEDFDKLIQEIVLNAHKEQAKRDIDAEAAKVSAEIEQDPTLTATEKAKQKDGVAAEATKAKAAIDQAQTETGVQQARDAGIAAIDAQHQPGTGLNVRREEAKQAIDAEAAKVTAEIEQDSTLATSEKAAQKQGVADEAAKAKTAIDQAQTIEAIDKAKDDGIKA…
3		FALSE	UPI0001B5E4D4	status=active	35.8812	6.1759	1	30.4 (M.expect:2.6,M.score:30.4,M.siglimit:15.0)	1	3.59281	12.647	MKKTIAKKVLTLTSTILMTLLMVLGFNGTRVQADTNDTTTQNVVLTKYGFDKDVTAIDRATDQIWTGDGAKPLQGVDFTIYNVTANYWASPKDYKGSFDSAPVAATGTTNDKGQLTQALPIQSKDASGKTRAAVYLFHETNPRAGYNTSADFWLTLPAKAAADGNVYVYPKNVQKTTYERTFVKKDAETKEVLEGAGFKISNSDGKFLKLTDKDGQSVSIGEGFIDVLANNYRLTWVAESDATVFTSDKSGKFGLNGFADNTTTYTAVETNVPDGYDAAANTDFKADNSSSDILDAPSGILPHTGGTGTVIFAILGVALIAFGAVAYRKRRNGF
4		FALSE	UPI0001B5E883	status=active	40.8899	8.62316	1	23.3 (M.expect:13.6,M.score:23.3,M.siglimit:15.0)	1	2.00501	36.4699	MRLKQLVTGAITVATLAGVGVSGFAATTVHAADDKASLQAQNDDLLKQVQTANEKSAKLNNEVSNKVLAIQDAEAKIKDSQAKIADFAAQLTKANQEVSKRKSNLKDQLISLQKRAGDSVTGNVYFDFILNSDSLTDLVGRSLTVSKLSQASAEALQAVKDSEAKVKNLKAAQEANQKNLVATKSQLESDKAKIDGLKADADKAAADAQQTIDANKEKLAAMAADEAAKAEAAQKAVTAVASSTASASSTSASSSTTASSNSLGSSKAASSQAPASAGSSTVSVSGGSIAGNAAKYLGVPYVYAGTSPAGFDCSGLIYYAAKEAGISLPRTSQAQSTLGSYVSVSDLQAGDLVFWGSVGNAYHVGVYIGNGQYIHAPEPGQNVTVQSVAYFAPSFGRRL
5		FALSE	UPI0001B5E9A3	status=active	6.62232	10.1875	1	18.1 (M.expect:44.5,M.score:18.1,M.siglimit:15.0)	0	0	23.2546	MQATHHPDQDFAHSCWSQKLTRFSIKNSKQHHTKTTITLKRLINAQGMVVFSIMQMS

## Sheet: peptides
Row	User Flag	OK	Cmpd.	m/z meas.	Mr calc.	z	Δ m/z [ppm]	RMS90 [ppm]	Rt [min]	Scores	#Cmpds.	Site [%]	Rank	P	Sequence	Modifications	Type	Range	Accession	Protein
1		true	220	2929.28	2928.28	1	-1.1	341.34	32.2	87.0 (M.expect:0.0,M.score:87.0)	1		1	0	R.GGDQVSGWDNNTIWNGDATDTTNSYLK.F		CID	69 - 95	UPI0001B5E4D6	status=active
2		true	304	1822.1	1821.06	1	16.31	1024.42	36.85	28.0 (M.expect:0.0,M.score:28.0)	1		1	0	R.VVISPDGLVPAVITSLNK.N		CID	107 - 124	UPI0001B5E7B8	status=active
3		true	228	1725.87	1724.86	1	-2.01	657.21	32.65	61.2 (M.expect:0.0,M.score:61.2)	1		1	0	K.ETNTPGLYDVYLNVK.G		CID	112 - 126	UPI0001B5E4D6	status=active
4		true	91	1682.88	1681.85	1	14.5	606.7	25.6	75.3 (M.expect:0.0,M.score:75.3)	1		1	0	K.AGNASQQQAINGALSPR.F		CID	208 - 224	UPI0001B5E4D6	status=active
5		true	194	1564.81	1563.79	1	3.38	500.89	31.6	72.7 (M.expect:0.0,M.score:72.7)	1		1	0	R.ILEYNDFGPALNAK.L		CID	189 - 202	UPI0001B5E7B8	status=active
6		true	117	1435.67	1434.65	1	8.92	460.75	27.1	78.4 (M.expect:0.0,M.score:78.4)	1		1	0	K.FGDPNNPDYQIR.K		CID	96 - 107	UPI0001B5E4D6	status=active
7		true	163	1417.74	1416.71	1	12.65	814.72	29.95	30.4 (M.expect:0.0,M.score:30.4)	1		1	0	R.AAVYLFHETNPR.A		CID	132 - 143	UPI0001B5E4D4	status=active
8		true	153	1340.71	1339.69	1	10.39	619.3	29.2	47.0 (M.expect:0.0,M.score:47.0)	1		1	0	R.FQGGTYTQIGLR.Q		CID	225 - 236	UPI0001B5E4D6	status=active
9		true	160	1288.67	1287.66	1	0.78	786.36	29.5	68.4 (M.expect:0.0,M.score:68.4)	1		1	0	K.AGAAAVDFGIPSGR.A		CID	479 - 492	UPI0001B5E4D6	status=active
10		true	109	842.504	841.466	1	36.47	219.68	26.8	23.3 (M.expect:0.0,M.score:23.3)	1		1	0	K.EAGISLPR.T		CID	323 - 330	UPI0001B5E883	status=active
11		false	108	832.506	831.518	1	-23.25	730.62	26.8	18.1 (M.expect:0.0,M.score:18.1)	1		1	1	K.TTITLKR.L		CID	35 - 41	UPI0001B5E9A3	status=active
